# Supplementary material for: Putting a Kink in HIV-1 Particle Infectivity: Rocaglamide Inhibits HIV-1 Replication by Altering Gag-Genomic RNA Interaction
Source: Viruses. 2024 Sep 23;16(9):1506. doi: 10.3390/v16091506 (PMC11437399; doi:10.3390/v16091506)
Supplement: Supplementary file 1 [file viruses-16-01506-s001.zip]

Archive with 1 entries (1 files):
- viruses-3127207-supplementary.pdf
